# Supplementary material for: Gut microbe–derived short-chain fatty acids regulate alphavirus arthritis and macrophage activation in mice
Source: J Clin Invest. 2026 Jul 15;136(14):e202262. doi: 10.1172/JCI202262 (PMC13367971; doi:10.1172/JCI202262)
Supplement: Supporting data values [file jci-136-202262-s146.xlsx]

## Sheet: Fig. 1E
Fig. 1E
dpi	Water														Amp
0	1	1	1	1	1	1	1	1	1	1	1	1	1	1	1	1	1	1	1	1	1	1	1	1	1
1	1.15385	1.2	1.11538	1.20833	1.07692	1.12133	1.12644	1.11538	1.07692	1.16	1.08	1.11406	1.07555	1.16379	1.07586	1	1.08333	1	1.04	1.04	1.08333	1.08	1.04167	1.07586	1.07427
2	1.53183	1.41241	1.27321	1.51437	1.31565	1.45067	1.56322	1.36264	1.35676	1.49655	1.364	1.66313	1.4011	1.42241	1.63862	1.24	1.75	1.54133	1.49655	1.58667	1.42222	1.40533	1.42083	1.24	1.39788
3	1.61273	1.54759	1.11538	1.65517	1.15385	1.496	1.75862	1.40522	1.61936	1.5931	1.536	1.48541	2.00824	1.6092	1.89793	1.78621	1.94444	1.94933	1.77517	2.14667	1.65	1.716	1.97083	1.50207	1.79443
4	1.23077	1.28	1.31565	1.51437	1.19231	1.496	1.61207	1.31868	1.35676	1.4069	1.23733	1.48541	1.15385	1.25	1.50069	1.73517	1.69583	1.82	1.58207	1.892	1.60417	1.672	1.7	1.68414	1.8382
5	1.15385	1.28276	1.19363	1.33621	1.15385	1.40533	1.33333	1.07555	1.23342	1.16	1.24	1.44297	1.31868	1.2931	1.53931	1.54483	1.42222	1.82	1.49655	1.19867	1.46667	1.44667	1.51111	1.45379	1.52122
6	1.40053	1.41241	1.35809	1.42529	1.40053	1.848	1.6092	1.27747	1.48541	1.32552	1.364	1.48541	1.36264	1.42529	1.54483	1.41103	1.55556	2.112	1.58897	1.72667	1.65	1.628	1.74167	1.5931	1.7069
7	1.5756	1.5931	1.44297	1.56322	1.48541	1.91333	1.80747	1.27747	1.61936	1.32552	1.408	1.53183	1.40659	1.33621	1.58897	1.54759	1.84167	1.968	1.82897	1.872	1.99306	1.82	2.2	1.63862	1.7069
8	1.48806	1.50069	1.35809	1.42529	1.40053	1.496	1.61207	1.27747	1.44297	1.24138	1.32267	1.48541	1.32005	1.33333	1.36828	1.54759	1.69583	1.86667	1.68414	1.82	1.69583	1.672	1.83333	1.5931	1.5756
9
10	1.23342	1.2	1.23342	1.37931	1.23342	1.36533	1.29167	0.995879	1.19231	1.2	1.24	1.23342	1.11264	1.07759	1.24	1.5931	1.60417	1.86667	1.41241	1.67733	1.65	1.496	1.68889	1.58897	1.52785
11	1.19363	1.2	1.19363	1.2931	1.23342	1.12133	1.33621	1.07555	1.15119	1.28276	1.00533	1.18833	1.03571	1.125	1.11724	1.50069	1.46667	1.81333	1.28	1.632	1.46667	1.452	1.6	1.54483	1.48541
12	1.23342	1.28276	1.23342	1.38075	1.23342	1.16	1.33621	1.11538	1.11406	1.16	1.08	1.23342	1.15385	1.125	1.08	1.28276	1.29167	1.628	1.24138	1.28133	1.33333	1.32267	1.51111	1.28276	1.35809
13
14	1	1.07586	0.994695	1.06897	0.961538	1.00533	1.07759	0.989011	0.961538	0.993103	0.966667	1.03448	1.07143	1.07759	1	1.24	1.1625	1.36533	1.15862	1.044	1.24861	1.19867	1.29167	1.15448	1.06897
15
16	0.954907	1	0.994695	1.03448	0.954907	1	1.07759	0.956044	0.954907	0.92	1.00533	0.994695	1.03571	1.04167	1	1.11724	1.125	1.19867	1.11724	1	1.125	1.04	1.125	1.07586	1.03448
17
18
19	0.954907	0.993103	0.961538	1.04167	1.03448	0.96	1.04167	1.03022	1.03448	0.96	1	0.961538	0.995879	1.04167	0.993103	1.07586	1.08333	1.04	0.993103	0.88	1.04167	0.92	1.04167	1.03448	0.994695

## Sheet: Fig. 1F
Fig. 1F
dpi	Water															Vanc
0	1	1	1	1	1	1	1	1	1	1	1	1	1	1	1	1	1	1	1	1	1	1	1	1	1
1	1.15385	1.2	1.11538	1.20833	1.07692	1.12133	1.12644	1.11538	1.07692	1.16	1.08	1.11406	1.07555	1.16379	1.07586	1.03704	1.04	1.04	1	1.04	1.07759	1.11724	1.04	1.04167	1.07586
2	1.53183	1.41241	1.27321	1.51437	1.31565	1.45067	1.56322	1.36264	1.35676	1.49655	1.364	1.66313	1.4011	1.42241	1.63862	1.51235	1.64138	1.54759	1.31154	1.632	1.61207	1.72966	1.408	1.65278	1.73517
3	1.61273	1.54759	1.11538	1.65517	1.15385	1.496	1.75862	1.40522	1.61936	1.5931	1.536	1.48541	2.00824	1.6092	1.89793	1.46173	2.07586	1.32414	1.65641	1.86667	1.70977	1.63862	1.58667	1.7	1.59448
4	1.23077	1.28	1.31565	1.51437	1.19231	1.496	1.61207	1.31868	1.35676	1.4069	1.23733	1.48541	1.15385	1.25	1.50069	1.42222	2.07586	1.28	1.70513	1.768	1.56322	1.41103	1.364	1.55556	1.54759
5	1.15385	1.28276	1.19363	1.33621	1.15385	1.40533	1.33333	1.07555	1.23342	1.16	1.24	1.44297	1.31868	1.2931	1.53931	1.30123	2.08552	1.16	1.75	1.768	1.7069	1.64138	1.54	1.79444	1.73517
6	1.40053	1.41241	1.35809	1.42529	1.40053	1.848	1.6092	1.27747	1.48541	1.32552	1.364	1.48541	1.36264	1.42529	1.54483	1.46667	1.78621	1.41241	1.92949	1.94933	1.90517	1.73793	1.728	1.98333	1.97931
7	1.5756	1.5931	1.44297	1.56322	1.48541	1.91333	1.80747	1.27747	1.61936	1.32552	1.408	1.53183	1.40659	1.33621	1.58897	1.58889	1.88276	1.41103	1.78718	2.05333	2.03879	1.78207	1.672	1.95556	1.77517
8	1.48806	1.50069	1.35809	1.42529	1.40053	1.496	1.61207	1.27747	1.44297	1.24138	1.32267	1.48541	1.32005	1.33333	1.36828	1.46173	1.78621	1.07586	1.70513	1.91333	1.74713	1.68414	1.54	1.82222	1.67724
9
10	1.23342	1.2	1.23342	1.37931	1.23342	1.36533	1.29167	0.995879	1.19231	1.2	1.24	1.23342	1.11264	1.07759	1.24	1.46173	1.78621	1.07586	1.70513	1.91333	1.70115	1.6331	1.452	1.60417	1.54483
11	1.19363	1.2	1.19363	1.2931	1.23342	1.12133	1.33621	1.07555	1.15119	1.28276	1.00533	1.18833	1.03571	1.125	1.11724	1.34321	1.54759	1.11172	1.39103	1.49333	1.51437	1.49655	1.28	1.42083	1.41241
12	1.23342	1.28276	1.23342	1.38075	1.23342	1.16	1.33621	1.11538	1.11406	1.16	1.08	1.23342	1.15385	1.125	1.08	1.14815	1.32552	1.12	1.31282	1.36533	1.33621	1.36828	1.19867	1.37778	1.32414
13
14	1	1.07586	0.994695	1.06897	0.961538	1.00533	1.07759	0.989011	0.961538	0.993103	0.966667	1.03448	1.07143	1.07759	1	1.00247	1.12	1.11724	1.15385	1.28133	1.2931	1.15448	1.04	1.37778	1.32552
15
16	0.954907	1	0.994695	1.03448	0.954907	1	1.07759	0.956044	0.954907	0.92	1.00533	0.994695	1.03571	1.04167	1	0.966667	1.07586	1.11724	1.03846	1.12	1.16379	1.07586	1	1.25	1.15862
17
18
19	0.954907	0.993103	0.961538	1.04167	1.03448	0.96	1.04167	1.03022	1.03448	0.96	1	0.961538	0.995879	1.04167	0.993103	0.962963	1.03448	1.03448	0.961538	1	1.12069	1.03448	1	1	1.03448

## Sheet: Fig. 1G
Fig. 1G
dpi	Water															Amp/Vanc
0	1	1	1	1	1	1	1	1	1	1	1	1	1	1	1	1	1	1	1	1	1	1	1	1	1	1	1	1	1	1
1	1.15385	1.2	1.11538	1.20833	1.07692	1.12133	1.12644	1.11538	1.07692	1.16	1.08	1.11406	1.07555	1.16379	1.07586	1.2069	1.28276	1.125	1.07555	1.28571	1.15522	1.11724	1.08	1.29167	1.29167	1.07586	1.07143	1.04167	1.07586	1.07586
2	1.53183	1.41241	1.27321	1.51437	1.31565	1.45067	1.56322	1.36264	1.35676	1.49655	1.364	1.66313	1.4011	1.42241	1.63862	1.85632	1.68414	1.69583	1.62637	1.69714	1.82692	1.63862	1.82897	1.65	1.7	1.54759	1.68269	1.75	1.50069	1.88276
3	1.61273	1.54759	1.11538	1.65517	1.15385	1.496	1.75862	1.40522	1.61936	1.5931	1.536	1.48541	2.00824	1.6092	1.89793	2.16236	1.88276	1.94444	1.96154	2.00571	2.10165	1.73793	2.19448	1.95278	2.00417	2.14345	2.06731	2.15833	2.08552	2.24552
4	1.23077	1.28	1.31565	1.51437	1.19231	1.496	1.61207	1.31868	1.35676	1.4069	1.23733	1.48541	1.15385	1.25	1.50069	2.00287	1.68828	1.7875	1.77473	1.79714	2.11538	1.64138	2.07586	1.74722	1.79444	1.54759	1.77885	2.15	1.54483	1.82897
5	1.15385	1.28276	1.19363	1.33621	1.15385	1.40533	1.33333	1.07555	1.23342	1.16	1.24	1.44297	1.31868	1.2931	1.53931	1.70115	1.5931	1.65	1.62637	1.59429	1.875	1.36552	1.68414	1.375	1.69583	1.32552	1.68132	1.79444	1.32552	1.5931
6	1.40053	1.41241	1.35809	1.42529	1.40053	1.848	1.6092	1.27747	1.48541	1.32552	1.364	1.48541	1.36264	1.42529	1.54483	1.84914	1.82069	1.74167	1.8022	1.88571	2.12637	1.87586	2.12414	1.55	2.25	1.93103	1.96154	1.88889	1.77517	1.87586
7	1.5756	1.5931	1.44297	1.56322	1.48541	1.91333	1.80747	1.27747	1.61936	1.32552	1.408	1.53183	1.40659	1.33621	1.58897	2.19828	2.02759	1.93611	2.00824	2.1	2.23626	2.02759	2.18483	1.83333	2.23611	2.03586	2.06731	2.1	1.87586	2.07586
8	1.48806	1.50069	1.35809	1.42529	1.40053	1.496	1.61207	1.27747	1.44297	1.24138	1.32267	1.48541	1.32005	1.33333	1.36828	2.10057	1.92276	1.84167	1.94918	1.94286	2.06731	1.87586	2.02759	1.88889	2.01667	1.8869	1.92308	1.94444	1.83448	2.14345
9
10	1.23342	1.2	1.23342	1.37931	1.23342	1.36533	1.29167	0.995879	1.19231	1.2	1.24	1.23342	1.11264	1.07759	1.24	1.90517	1.68414	1.65	1.6772	1.73714	1.77473	1.88276	1.93655	1.75	1.8	1.50069	1.49451	1.60417	1.50069	1.83448
11	1.19363	1.2	1.19363	1.2931	1.23342	1.12133	1.33621	1.07555	1.15119	1.28276	1.00533	1.18833	1.03571	1.125	1.11724	1.65948	1.45379	1.55556	1.45055	1.55429	1.54121	1.68414	1.68828	1.33333	1.51111	1.32552	1.58654	1.55833	1.32552	1.50069
12	1.23342	1.28276	1.23342	1.38075	1.23342	1.16	1.33621	1.11538	1.11406	1.16	1.08	1.23342	1.15385	1.125	1.08	1.46983	1.41103	1.37778	1.40659	1.46143	1.40659	1.45655	1.50207	1.33333	1.37778	1.41103	1.58654	1.60417	1.45655	1.5931
13
14	1	1.07586	0.994695	1.06897	0.961538	1.00533	1.07759	0.989011	0.961538	0.993103	0.966667	1.03448	1.07143	1.07759	1	1.38075	1.32552	1.33333	1.40659	1.32571	1.32005	1.32414	1.28	1.20556	1.37778	1.36828	1.4478	1.46667	1.45655	1.41103
15
16	0.954907	1	0.994695	1.03448	0.954907	1	1.07759	0.956044	0.954907	0.92	1.00533	0.994695	1.03571	1.04167	1	1.25	1.15862	1.08333	1.23489	1.24	1.11264	1.24	1.15448	1.04167	1.0875	1.24138	1.27747	1.33472	1.28276	1.2
17
18
19	0.954907	0.993103	0.961538	1.04167	1.03448	0.96	1.04167	1.03022	1.03448	0.96	1	0.961538	0.995879	1.04167	0.993103	1.125	1.07586	1.00694	1.07143	1.07143	1.07143	1.15448	0.993103	1	1.04167	1.07586	1.10714	1.16667	1.11724	1.07586

## Sheet: Fig. 1L
Fig. 1L
		Tissue Inflam										Synovial Inflam										Bone Erosion
3 dpi	water	1	1	1	1	1	1	1				0	0	1	0	0	0	0				0	0	0	0	0	0	0
	AV	2	2	2	2	1	1	1				1	1	1	1	1	0	1				1	0	0	1	3	0	1		0
6 dpi	water	2	3	3	3	2	2	2	3	2	2	2	2	2	2	1	1	1	1	1	1	3	3	1	3	1	1	1	1	0	0
	AV	3	3	2	3	3	3	3	2	2	2	2	2	2	2	2	2	2	2	2	2	3	2	3	2	3	2	3	2	2	1

## Sheet: Fig. 2C
Fig. 2C
0 dpi Water	0 dpi AV	6 dpi Water	6 dpi AV
26.79	26.79	26.79	46.43
28.57	30.36	30.36	33.93
		39.29	50
		28.57	32.14
		30.36	23.21
		23.21	42.86
		41.07	50
		25	66.07

## Sheet: Fig. 2D
Fig. 2D
1 dpi Water	1 dpi AV	3 dpi Water	3 dpi AV	6 dpi Water	6 dpi AV
2514705882	2316096140	11600000	23100000	2.16638e+07	1.21357e+07
1564417178	2721382289	14600000	15200000	7.71664e+06	6.23201e+07
2290076336	389261745	24700000	73300000	1.59106e+07	1.18355e+07
1731445577	1029023747	44100000	149000000	2.77764e+07	4.55801e+06
2032043415	1118314425	6090000	165000000	2.16638e+06	121357
1021069692	1573197378			7.71664e+06	6.23201e+07
1058823529	7.34341e+08			159106	1.18355e+07
1104294479	8.94855e+08			2.77764e+07	4.55801e+06
9.92366e+08	6.33245e+08

## Sheet: Fig. 3B
Fig. 3B
	CD45+ Water	CD45+ AV	Ly6C+ Water	Ly6C+ AV	neutrophils Water	neutrophils AV	NK cells Water	NKs cells AV	CD4 T Water	CD4 T AV	CD8 T Water	CD8 T AV	B cells Water	B cells AV
	244000	668000	173000	508000	15200	24200	4970	8190	4830	8280	4920	4690	5200	13600
	221000	2000000	162000	1590000	8260	104000	3480	3390	5400	1930	3120	1570	5800	4930
	149000	537000	113000	399000	8150	39300	4500	20300	2550	5400	2690	7710	2550	18400
	254000	534000	207000	431000	10400	28700	3230	10700	2320	7700	2090	5940	3420	13100
	306000	511000	18400	363000	17800	22100	6510	1010	651	499	1120	1180	663	238
	231000	815000	131000	578000	2100	49700	3950	953	260	855	471	942	551	1520
	448000	469000	321000	321000	28800	16400	5000	1980	2670	7460	3070	15100	5240	2180
	168000	343000	91200	209000	9190	30600	1130	3140	742	2180	1850	15000	8970	3770
	28600	349000	154000	287000	18000	13300	1280	1740	215	2970	661	1320	1220

## Sheet: Fig. 3C
Fig. 3C
	CD45+ Water	CD45+ AV	Ly6C+ Water	Ly6C+ AV	neutrophils Water	neutrophils AV	NK cells Water	NKs cells AV	CD4 T Water	CD4 T AV	CD8 T Water	CD8 T AV	B cells Water	B cells AV
	1250000	706000	856000	523000	8230	11500	5750	3040	53500	29000	72400	35900	3570	2700
	766000	449000	574000	327000	5460	4790	4310	4550	29300	12100	32400	18800	2810	2370
	834000	2140000	613000	1440000	5530	25300	4650	10300	36200	109000	44300	174000	2860	3560
	741000	1130000	526000	822000	6610	28800	5260	3990	31100	42600	30100	71900	4250	3510
	903000	1740000	623000	1250000	8290	35600	3330	10900	41200	54100	42100	109000	3680	3820
	855000	1150000	602000	768000	6310	22000	4630	5600	37600	61700	45800	86900	2970	11400

## Sheet: Fig. 3D
Fig. 3D
	IFNg Water	IFNg AV	TNFa Water	TNFa AV	IL17 Water	IL17 AV	IL22 Water	IL22 AV
	2.373	14.01	2.95	18.07	13.55	26.73	6.78	22.65
	8.74	25.9	12.96	19.5	18.27	24.7	13.12	25.17
	9.23	13.35	17.73	15.12	20.07	21.76	19	20.8
	3.98	10.51	5.21	39.1	7.8	41.52	14.82	37.26
	9.85	7.9	9.9	15.17	22.3	20.54	13.68	24.2
	4.84	14.6		23.79	4.05	29.5	6.02	28.7
	8.39	13.2			17.3	20.75	7.24	15.23
	13.27	17.07			19.45	20.19	10.92	14.96
		13.83				12.01		13.09
		11.65				15.87		11.98

## Sheet: Fig. 3E
Fig. 3E
	CD107a Water	CD107a AV	perforin water	perforin AV	IFNg Water	IFNg AV	TNFa Water	TNFa AV
	34.39	41.06	33.84	34.45	3.55	19	2.64	14.8
	16.01	30.68	13.25	27.34	33.6	37.19	5.19	15.78
	22.6	23.13	19.15	22.02	12.13	18.99	9.62	12.28
	27.3	23.15	9.69	22.37	12.52	13.9	14.04	38.46
	24.44	23.3	11.54	23.7	6.61	9.48	5.1	14.75
	16.74	22.37	7.59	23.87	14.41	21.82	6.54	19.42
	18.65	16.48	7.59	19.28	10.57	5.69	5.28	5.69
	18.44	38.82	10	19.72	6.87	3.92	15.22	7.5
	20.95		19.05		5.42	3.95	12.03	19.95
					4.12	7.48	4.77	15.95
					4.21		11.09
					5.55		13.46

[truncated: 88 more sheets: Fig. 3F, Fig. 3G, Fig. 3H, Fig. 3I, Fig. 3J, Fig. 3K, Fig. 3L, Fig. 3M, Fig. 4A, Fig. 4B, Fig. 4C, Fig. 4D, Fig. 4E, Fig. 4F, Fig. 4G, Fig. 4H, Fig. 4I, Fig. 4J, Fig. 5A, Fig. 5B …]
